# Supplementary material for: Charge Transfer in n-FeO and p-α-Fe2O3 Nanoparticles for Efficient Hydrogen and Oxygen Evolution Reaction
Source: Nanomaterials (Basel). 2024 Sep 18;14(18):1515. doi: 10.3390/nano14181515 (PMC11434590; doi:10.3390/nano14181515)
Supplement: Supplementary file 1 [file nanomaterials-14-01515-s001.zip]

Archive with 1 entries (1 files):
- nanomaterials-3171798-supplementary.pdf
